# Supplementary material for: Afforestation or intense pasturing improve the ecological and economic value of abandoned tropical farmlands
Source: Nat Commun. 2014 Nov 26;5:5612. doi: 10.1038/ncomms6612 (PMC4263169; doi:10.1038/ncomms6612)
Supplement: Supplementary Dataset 1 — Household data, harvesting expenses, and milk and meat production costs. [file ncomms6612-s2.xlsx]

## Sheet: Summary Growth Data Forest
Household data compiled from: a) Interviews. b) Experiments. c) Gerique, A. Biodiversity as a resource: Plant use and land use among the Shuar, Saraguros, and Mestizos in tropical rainforest areas of southern Ecuador. (Erlangen-Nürnberg: Dissertation Thesis 2011). http://opus4.kobv.de/opus4-fau/frontdoor/index/index/docId/1860. d) Knoke, T., Steinbeis, O. E., Bösch, M., Román Cuesta, R. M. & Burk…
		DBH				Height		LAI		Age Thinning 1			12		CARBON RELATIONS			Pinus	Alnus
		Pinus		Alnus		Pinus	Alnus	Individual surface leaf area (m²; one sided)		Age Thinning 2			16		annual production aboveground biomass			7.05047	6.09017
			with land preparation		with land preparation			Alnus		Intensity Thinning 1 (% N)			0.4		transitory maxima			141.009	121.803
	Intercept		1.803		1.516	1282.37	5.132	-0.22		Intensity Thinning 2 (% N)			0.4		average C stock in planta			29.6036	24.5346
	LN_DBH					249.983	0.644	1.297		Initial stem number			1111		total annual biomass production			8.86852	7.6606
	LN_N		-0.969		-1.778	-214.119				Mortality rate			0.02		Average standing crop aboveground			49.1345	40.7213
	LN_Age		10.165		12.287	273.475									Average standing crop belowground			10.0726	8.34787
															Average standing crop total			59.2071	49.0692
															Carbon aboveground			24.5673	20.3607
															Carbon belowground			5.03629	4.17394
															Carbon total			29.6036	24.5346
																										Loaiza Usuga						Mokany
																										TOTAL CARBON						TOTAL BIOMASS			TOTAL CARBON
	Pinus	remaining stand									Leaf area index (Aguirre & Salado 2011)				removed stand						NPV					Total carbon						root:shoot ratio: 0.205:1
	Age	N	DBH	Basal area	Height	TOTAL VOLUME (m3 without bark)	COMERCIAL VOLUME (m3 without bark)	BIOMASS (t/ha)	C (MgDM/ha)	minimal stem diameter for sawwood-production	Foliage biomass (kg of dry weight)	Specific leaf area (m²/kg)	Allometric leaf area (m²)	LAI	N removed	N dead	TOTAL VOLUME (m3 without bark)	COMERCIAL VOLUME (m3 without bark)	BIOMASS (t/ha)	C (MgDM/ha)	Costs	Revenues	Discounted Cash Flow			Wood	Branches	Leaves	Roots	TOTAL		Roots	TOTAL		TOTAL
	0	1111	0	0	0	0	0	0	0	15	0	25.1687	0	0	0	0	0	0	0	0	569.97	0	-569.97	0		0	0	0	0	0		0	0	0	0
	1	1088.78	0	0	0	0	0	0	0		0	25.1687	0	0	0	22.22	0	0	0	0	40	0	-38.0952	22.22		0	0	0	0	0		0	0	0	0
	2	1067	0	0	0	0	0	5.69567	2.84783		0	25.1687	0	0	0	21.7756	0	0	0	0	40	0	-36.2812	43.9956		0	0	0	0	0		1.16761	6.86328	0.583806	3.43164
	3	1045.66	6.23351	3.19115	5.51623	6.55434	0	9.75842	4.87921		0.418159	23.9213	10.0029	0.522984	0	21.3401	0	0	0	0	40	0	-34.5535	65.3357		1.99053	0.588215	0.53616	0.808394	3.9233		2.00048	11.7589	1.00024	5.87945
	4	1024.75	9.17738	6.77868	7.31317	18.6692	0	17.2324	8.61618		1.63684	23.3322	38.1911	1.95682	0	20.9133	0	0	0	0	40	0	-32.9081	86.249		5.6057	0.57645	0.22451	2.24795	8.65462		3.53264	20.765	1.76632	10.3825
	5	1004.26	11.4652	10.3681	8.52307	33.494	0	26.3276	13.1638		2.91357	22.8744	66.6461	3.34649	0	20.495	0	0	0	0	40	0	-31.341	106.744		9.99248	0.564921	0.127967	3.94479	14.6302		5.39715	31.7247	2.69858	15.8624
	6	984.171	13.3381	13.7514	9.44317	49.4348	0	36.0644	18.0322		4.03159	22.4996	90.7091	4.46366	0	20.0851	0	0	0	0	40	0	-29.8486	126.829		14.684	0.553623	0.0856516	5.69857	21.0218		7.3932	43.4576	3.6966	21.7288
	7	964.487	14.9246	16.873	10.1889	65.6592	0	45.9391	22.9695		4.98042	22.1821	110.476	5.32764	0	19.6834	0	0	0	0	40	0	-28.4273	146.513		19.4402	0.542551	0.062924	7.41192	27.4576		9.41751	55.3566	4.70875	27.6783
	8	945.198	16.3015	19.7274	10.818	81.7138	12.1078	55.6809	27.8404		5.78691	21.9066	126.771	5.9912	0	19.2897	0	0	0	0	40	0	-27.0736	165.802		24.1321	0.531699	0.0490567	9.03792	33.7507		11.4146	67.0955	5.70729	33.5477
	9	926.294	17.5184	22.3268	11.3633	97.3452	30.8426	65.1409	32.5704		6.4792	21.6631	140.359	6.5007	0	18.904	0	0	0	0	40	0	-25.7844	184.706		28.6886	0.521066	0.0398325	10.5553	39.8049		13.3539	78.4948	6.67694	39.2474
	10	907.768	18.6089	24.6892	11.8457	112.411	48.593	74.2372	37.1186		7.08026	21.4448	151.835	6.89155	0	18.5259	0	0	0	0	40	0	-24.5565	203.232		33.0709	0.510644	0.033305	11.9565	45.5714		15.2186	89.4559	7.60932	44.7279
	11	889.613	19.5973	26.834	12.2789	126.836	65.3902	82.9269	41.4635		7.60789	21.247	161.645	7.19008	0	18.1554	0	0	0	0	40	0	-23.3872	221.387		37.2585	0.500431	0.0284666	13.2411	51.0285		17	99.9269	8.50001	49.9635
	12	515.975	21.0096	17.8878	13.8572	95.6851	58.2341	61.5671	30.7835		8.33239	20.9644	174.684	4.50662	355.845	17.7923	65.9897	20.0807	42.4601	21.23	887.478	2341.4	809.598	239.18		28.0293	0.29025	0.0127813	9.58838	37.9207		12.6213	74.1884	6.31063	37.0942
	13	505.656	21.8429	18.948	14.2166	104.101	67.9346	66.6136	33.3068		8.7434	20.7977	181.843	4.59749	0	10.3195	0	0	0	0	40	0	-21.2129	249.499		30.4606	0.284445	0.0113107	10.2379	40.9943		13.6558	80.2694	6.8279	40.1347
	14	495.543	22.6157	19.9064	14.5495	112.039	77.0496	71.3645	35.6823		9.1138	20.643	188.136	4.66148	0	10.1131	0	0	0	0	40	0	-20.2027	259.612		32.7506	0.278756	0.0101143	10.8205	43.8599		14.6297	85.9942	7.31486	42.9971
	15	485.632	23.3366	20.7718	14.8598	119.511	85.6106	75.8286	37.9143		9.44998	20.4988	193.713	4.70366	0	9.91085	0	0	0	0	40	0	-19.2407	269.523		34.9033	0.273181	0.00912301	11.3412	46.5268		15.5449	91.3735	7.77243	45.6868
	16	281.666	24.5205	13.301	16.3264	84.2555	63.7191	53.028	26.514		9.98294	20.2619	202.273	2.84867	194.253	9.71264	58.1072	21.9721	36.571	18.2855	868.615	2223.58	620.726	279.236		24.5558	0.158445	0.00437022	7.6446	32.3632		10.8707	63.8988	5.43537	31.9494
	17	276.033	25.1563	13.7197	16.5994	88.4261	68.4996	55.5089	27.7544		10.2596	20.1346	206.573	2.85105	0	5.63333	0	0	0	0	40	0	-17.4519	284.869		25.7524	0.155276	0.00400438	7.88517	33.7969		11.3793	66.8882	5.68966	33.4441
	18	270.512	25.7569	14.095	16.858	92.322	72.9689	57.8221	28.911		10.5149	20.0144	210.45	2.84647	0	5.52066	0	0	0	0	40	0	-16.6208	290.39		26.8689	0.152171	0.00368781	8.09557	35.1204		11.8535	69.6756	5.92677	34.8378
	19	265.102	26.3261	14.4303	17.1038	95.9564	77.1448	59.9759	29.9879		10.7516	19.9005	213.962	2.83609	0	5.41025	0	0	0	0	40	0	-15.8294	295.8		27.9092	0.149127	0.00341122	8.27847	36.3402		12.2951	72.271	6.14753	36.1355
	20	259.8	26.8671	14.7289	17.3381	99.3419	81.0437	61.9783	30.9891		10.9719	19.7923	217.159	2.82089	259.8	5.30204	99.3419	40.5218	61.9783	30.9891	1513.41	3913.09	904.415	301.102		28.877	0.146145	0.00316753	8.4363	37.4626		12.7055	74.6838	6.35277	37.3419
																						NPV	1321.95						Pro Jahr	1.87313	Pro Jahr	0.635277	3.73419		1.8671
	Alnus	remaining stand									Leaf area index (own calculation)				removed stand						NPV											root:shoot ratio: 0.205:1
	Age	N	DBH	Basal area	Height	TOTAL VOLUME (m3 without bark)	COMERCIAL VOLUME (m3 without bark)	BIOMASS (t/ha)	C (MgDM/ha)	Comercial height	Individual surface leaf area (m²; one sided)			LAI	N removed	N dead	TOTAL VOLUME (m3 without bark)	COMERCIAL VOLUME (m3 without bark)	BIOMASS (t/ha)	C (MgDM/ha)	Costs	Revenues	Discounted Cash Flow									Roots	TOTAL
	0	1111	0	0	0	0	0	0	0	0	0			0	0	0	0	0	0	0	603.3	0	-603.3									0	0	0	0
	1	1088.78	0	0	0	0	0	0	0	0	0			0	0	22.22	0	0	0	0	40	0	-38.0952									0	0	0	0
	2	1067	0	0	0	0	0	0	0	0	0			0	0	21.7756	0	0	0	0	40	0	-36.2812									0	0	0	0
	3	1045.66	0	0	0	0	0	0	0	0	0			0	0	21.3401	0	0	0	0	40	0	-34.5535									0	0	0	0
	4	1024.75	6.22394	3.11773	5.49765	8.8632	2.16408	7.11203	3.55602	0.9916	8.59722			0.881001	0	20.9133	0	0	0	0	40	0	-32.9081									1.45797	8.57	0.728983	4.285
	5	1004.26	9.00162	6.39111	6.97239	22.9608	6.57907	15.8705	7.93523	1.47058	13.8742			1.39333	0	20.495	0	0	0	0	40	0	-31.341									3.25345	19.1239	1.62672	9.56196
	6	984.171	11.2777	9.83114	8.06176	40.749	12.8751	25.7119	12.856	1.87089	18.586			1.82918	0	20.0851	0	0	0	0	40	0	-29.8486									5.27094	30.9829	2.63547	15.4914
	7	964.487	13.2077	13.2142	8.92508	60.5444	20.486	35.8386	17.9193	2.21472	22.8122			2.20021	0	19.6834	0	0	0	0	40	0	-28.4273									7.34691	43.1855	3.67346	21.5928
	8	945.198	14.8843	16.4464	9.63911	81.2883	28.968	45.8478	22.9239	2.51622	26.637			2.51772	0	19.2897	0	0	0	0	40	0	-27.0736									9.39879	55.2465	4.6994	27.6233
	9	926.294	16.3674	19.4895	10.2471	102.312	37.9931	55.531	27.7655	2.78488	30.1292			2.79085	0	18.904	0	0	0	0	40	0	-25.7844									11.3839	66.9149	5.69193	33.4574
	10	907.768	17.6979	22.3311	10.7761	123.187	47.3221	64.7816	32.3908	3.0273	33.3434			3.02681	0	18.5259	0	0	0	0	40	0	-24.5565									13.2802	78.0618	6.64011	39.0309
	11	889.613	18.9049	24.9713	11.2438	143.639	56.7801	73.5483	36.7742	3.2483	36.3223			3.23127	0	18.1554	0	0	0	0	40	0	-23.3872									15.0774	88.6257	7.5387	44.3129
	12	515.975	20.9426	17.7737	12.01	109.096	45.0829	53.5963	26.7982	3.62355	41.4792			2.14023	355.845	17.7923	75.2388	15.5458	36.963	18.4815	865.152	2392.28	850.36									10.9872	64.5835	5.49362	32.2918
	13	505.656	21.962	19.1552	12.3833	121.175	51.117	58.3971	29.1986	3.81223	44.1167			2.23078	0	10.3195	0	0	0	0	40	0	-21.2129									11.9714	70.3685	5.9857	35.1843
	14	495.543	22.9084	20.425	12.7244	132.713	57.0179	62.8754	31.4377	3.98795	46.5982			2.30914	0	10.1131	0	0	0	0	40	0	-20.2027									12.8895	75.7649	6.44473	37.8825
	15	485.632	23.7921	21.5905	13.0383	143.694	62.7575	67.0442	33.5221	4.15245	48.9427			2.37681	0	9.91085	0	0	0	0	40	0	-19.2407									13.7441	80.7883	6.87203	40.3941
	16	281.666	25.5536	14.4454	13.6521	100.597	45.317	45.5998	22.7999	4.4816	53.6933			1.51236	194.253	9.71264	69.3769	15.6266	31.4481	15.7241	825.668	2254.64	654.626									9.34795	54.9477	4.67398	27.4739
	17	276.033	26.3344	15.0348	13.9193	106.72	48.7069	47.7902	23.8951	4.628	55.8308			1.54112	0	5.63333	0	0	0	0	40	0	-17.4519									9.79698	57.5871	4.89849	28.7936
	18	270.512	27.0726	15.5718	14.1693	112.487	51.9582	49.8127	24.9063	4.76669	57.8692			1.56543	0	5.52066	0	0	0	0	40	0	-16.6208									10.2116	60.0243	5.1058	30.0121
	19	265.102	27.7729	16.06	14.4043	117.908	55.0688	51.677	25.8385	4.89848	59.8179			1.58579	0	5.41025	0	0	0	0	40	0	-15.8294									10.5938	62.2708	5.2969	31.1354
	20	259.8	28.439	16.5029	14.6258	122.995	58.0382	53.3924	26.6962	5.02407	61.6855			1.60259	259.8	5.30204	122.995	29.0191	53.3924	26.6962	1458.13	4046.77	975.63									10.9454	64.3378	5.47272	32.1689
																						NPV	1434.5								Pro Jahr	0.547272	3.21689		1.60845

## Sheet: Financial Household Data Forest
Household data compiled from: a) Interviews. b) Experiments. c) Gerique, A. Biodiversity as a resource: Plant use and land use among the Shuar, Saraguros, and Mestizos in tropical rainforest areas of southern Ecuador. (Erlangen-Nürnberg: Dissertation Thesis 2011). http://opus4.kobv.de/opus4-fau/frontdoor/index/index/docId/1860. d) Knoke, T., Steinbeis, O. E., Bösch, M., Román Cuesta, R. M. & Burk…
	Wage payment	10	US$/day
	Discount rate	0.05
						Pinus				Alnus					Further household data
			Description	Year	Unit	Total	Time (days/ha)	Costs per day (US$)	Material (US$)	Total	Time (days/ha)	Costs per day (US$)	Material (US$)		Plantation	site preparation	8	days/ha
	Establishment total	Costs		0	US$/ha	569.97				603.3						marking	1	days/ha
				1	US$/ha	40				40						distribution of plants	2	days/ha
				2	US$/ha	40				40						planting	7	days/ha
	Plantation	Costs	Plants, labour, tools	0	US$/ha	509.97	18	10	329.97	543.3	18	10	363.3			plants incl. transport (Pinus)	0.27	US$/plant
	Infrastructure/Maintenance	Costs		0	US$/ha	60	6	10		60	6	10				plants incl. transport (Alnus)	0.3	US$/plant
				1	US$/ha	40	4	10		40	4	10				plant density	1111	plants/ha
				following years	US$/ha	40	4	10		40	4	10				tools	30	US$/ha
	Production	Costs	Harvest Sawwood		US$/m³	26.2				26.2					Infrastructure	fire breaks, extraction lines	6	days/ha
			Harvest Fuelwood		US$/m³	7				7					Maintenance	fire breaks, extraction lines	4	days/ha
		Revenues	Harvest Sawwood		US$/m³	61.73				61.73
			Harvest Fuelwood		US$/m³	24				24
	Time schedule Establishment Year 0-2					Pinus									Alnus
	Year	Month	Costs (US$/ha)			Age (years)	Harvest volume (m³/ha)		Costs (US$/ha)	Revenues (US$/ha)	net revenues (US$/ha)	discounted cash flow (US$/ha)	cumulative cash flow		Age (years)	Harvest volume (m³/ha)		Costs (US$/ha)	Revenues (US$/ha)	net revenues (US$/ha)	discounted cash flow (US$/ha)	cumulative cash flow
			Pinus	Alnus			Fuelwood	Sawwood								Fuelwood	Sawwood
	0	1	509.97	543.3		0	0	0	569.97	0	-569.97	-569.97	-569.97		0	0	0	603.3	0	-603.3	-603.3	-603.3
	0	2	60	60		1	0	0	40	0	-40	-38.0952	-608.065		1	0	0	40	0	-40	-38.0952	-641.395
	0	3				2	0	0	40	0	-40	-36.2812	-644.346		2	0	0	40	0	-40	-36.2812	-677.676
	0	4				3	0	0	40	0	-40	-34.5535	-678.9		3	0	0	40	0	-40	-34.5535	-712.23
	0	5				4	0	0	40	0	-40	-32.9081	-711.808		4	0	0	40	0	-40	-32.9081	-745.138
	0	6				5	0	0	40	0	-40	-31.341	-743.149		5	0	0	40	0	-40	-31.341	-776.479
	0	7				6	0	0	40	0	-40	-29.8486	-772.998		6	0	0	40	0	-40	-29.8486	-806.328
	0	8				7	0	0	40	0	-40	-28.4273	-801.425		7	0	0	40	0	-40	-28.4273	-834.755
	0	9				8	0	0	40	0	-40	-27.0736	-828.499		8	0	0	40	0	-40	-27.0736	-861.829
	0	10				9	0	0	40	0	-40	-25.7844	-854.283		9	0	0	40	0	-40	-25.7844	-887.613
	0	11				10	0	0	40	0	-40	-24.5565	-878.839		10	0	0	40	0	-40	-24.5565	-912.169
	0	12				11	0	0	40	0	-40	-23.3872	-902.227		11	0	0	40	0	-40	-23.3872	-935.557
	1	13	40	40		12	45.909	20.0807	887.478	2341.4	1453.92	809.598	-92.6289		12	59.693	15.5458	865.152	2392.28	1527.12	850.36	-85.1966
	1	14				13	0	0	40	0	-40	-21.2129	-113.842		13	0	0	40	0	-40	-21.2129	-106.409
	1	15				14	0	0	40	0	-40	-20.2027	-134.044		14	0	0	40	0	-40	-20.2027	-126.612
	1	16				15	0	0	40	0	-40	-19.2407	-153.285		15	0	0	40	0	-40	-19.2407	-145.853
	1	17				16	36.1352	21.9721	868.615	2223.58	1354.97	620.726	467.44		16	53.7503	15.6266	825.668	2254.64	1428.97	654.626	508.773
	1	18				17	0	0	40	0	-40	-17.4519	449.989		17	0	0	40	0	-40	-17.4519	491.322
	1	19				18	0	0	40	0	-40	-16.6208	433.368		18	0	0	40	0	-40	-16.6208	474.701
	1	20				19	0	0	40	0	-40	-15.8294	417.538		19	0	0	40	0	-40	-15.8294	458.871
	1	21				20	58.82	40.5218	1513.41	3913.09	2399.68	904.415	1321.95		20	93.9757	29.0191	1458.13	4046.77	2588.64	975.63	1434.5
	1	22				Total	140.864	82.5746		NPV (US$/ha)		1321.95			Total	207.419	60.1915		NPV (US$/ha)		1434.5
	1	23								Payback Period		16							Payback Period		16
	1	24
	2	25	40	40
	2	26
	2	27
	2	28
	2	29
	2	30
	2	31
	2	32
	2	33
	2	34
	2	35
	2	36

## Sheet: Financial Househ. Data Pasture
Household data compiled from: a) Interviews. b) Experiments. c) Gerique, A. Biodiversity as a resource: Plant use and land use among the Shuar, Saraguros, and Mestizos in tropical rainforest areas of southern Ecuador. (Erlangen-Nürnberg: Dissertation Thesis 2011). http://opus4.kobv.de/opus4-fau/frontdoor/index/index/docId/1860. d) Knoke, T., Steinbeis, O. E., Bösch, M., Román Cuesta, R. M. & Burk…
	Wage payment	10	US$/day
	Discount rate	0.05
						Low-input pasture				Intense pasture					Considered household data
			Description	Year	Unit	Total	Time (days/ha)	Costs per day (US$)	Material (US$/ha)	Total	Time (days/ha)	Costs per day (US$)	Material (US$/ha)		Site preparation	mechanical removal	22	days/application
	Establishment total	Costs		0	US$/ha	950				1400						chemical removal	10	days/application
				1	US$/ha	80				113						herbicide price (“Combo”: picloram with 960 g a.i. ha-1 and metsulfuron methyl with 2400 g a.i. ha-1, Dow Agro Science)	12	US$/0,8 l
				2	US$/ha	0				113						herbicide amount	4	l/application
	Site preparation	Costs	Bracken removal (extensive pasture: manual removal, 4 applications; intensive pasture: herbicide, 3 applications)	0	US$/ha	100	8	10	20	130	7	10	60			tools (extensive)	20	US$/ha
	Plantation	Costs	Plants, labour	0	US$/ha	690	45	10	240	690	45	10	240			tools (intensive)	60	US$/ha
	Maintenance	Costs	manual bracken removal every year	1	US$/ha	0	0	10		0	0	10			Plantation	plant density	32400	plants/ha
				following years	US$/ha	0	0	10		0	0	10				plant recovery	20	days/ha
	Fertilization	Costs	extensive pasture: without fertilization; intensive pasture: with fertilization	every year	US$/ha					113	4	10	73			plant transport	100	US$/ha
	Production	Costs	fences	1;6;11;16	US$/ha	96	1.2	10	84	96	1.2	10	84			planting	25	days/ha
			veterinary, minerals	every year	US$/ha	5.2			5.2	14.3			14.3		Maintenance	manual bracken removal (year 1-5)	20	days/ha
			milking	every year	US$/ha	12.5	1.25	10		34.375	6.875	10				manual bracken removal (following years)	10	days/ha
		Revenues	Milk	every year	US$/l	0.34				0.34					Fertilization	Urea 46%	34	US$/application
			Meat	every year	US$/kg	1.9				1.9						Rock phosphate	39	US$/application
																distribution	4	days/ha*application
															Production	fences material	84	US$/ha
																fences installation	1.2	days/ha
																vaccination, minerals	13	US$/cow*year
																veterinary, technical assistance	24	US$/ha*year
																cows low-input	0.4	#/ha
																cows intense	1.1	#/ha
																production period	200	days/year
																milk quantity	4.5	l/cow*day
																meat quantity	220	kg/year
																milking	6.25	days/cow*year
	Time schedule Establishment Year 0-2					Pasture extensive									Pasture intensive
	Year	Month	Costs (US$/ha)			Age (years)	Production		Costs (US$/ha)	Revenues (US$/ha)	net revenues (US$/ha)	discounted cash flow (US$/ha)	cumulative cash flow		Age (years)	Production		Costs (US$/ha)	Revenues (US$/ha)	net revenues (US$/ha)	discounted cash flow (US$/ha)	cumulative cash flow
			extensive	intensive			milk (l/ha)	meat (Kg/ha)								milk (l/ha)	meat (Kg/ha)
	0	1	100	130	plantation nach ersten reinigung	0	0	0	950	0	-950	-950	-950		0	0	0	1400	0	-1400	-1400	-1400
	0	2	690			1	0	0	184.85	0	-184.85	-176.048	-1126.05		1	247.5	0	137.338	42.075	-95.2625	-90.7262	-1490.73
	0	3				2	180	22	17.7	103	85.3	77.3696	-1048.68		2	495	121	161.675	398.2	236.525	214.535	-1276.19
	0	4				3	180	44	17.7	144.8	127.1	109.794	-938.884		3	495	121	161.675	398.2	236.525	204.319	-1071.87
	0	5	80	70		4	180	44	17.7	144.8	127.1	104.565	-834.319		4	495	121	161.675	398.2	236.525	194.59	-877.282
	0	6				5	180	44	17.7	144.8	127.1	99.5862	-734.733		5	495	121	161.675	398.2	236.525	185.324	-691.959
	0	7				6	180	44	113.7	144.8	31.1	23.2073	-711.525		6	495	121	257.675	398.2	140.525	104.862	-587.097
	0	8				7	180	44	17.7	144.8	127.1	90.3276	-621.198		7	495	121	161.675	398.2	236.525	168.094	-419.003
	0	9	80	70		8	180	44	17.7	144.8	127.1	86.0263	-535.171		8	495	121	161.675	398.2	236.525	160.089	-258.913
	0	10		690		9	180	44	17.7	144.8	127.1	81.9298	-453.242		9	495	121	161.675	398.2	236.525	152.466	-106.447
	0	11				10	180	44	17.7	144.8	127.1	78.0284	-375.213		10	495	121	161.675	398.2	236.525	145.206	38.7586
	0	12		440		11	180	44	113.7	144.8	31.1	18.1835	-357.03		11	495	121	257.675	398.2	140.525	82.1621	120.921
	1	13	80			12	180	44	17.7	144.8	127.1	70.774	-286.256		12	495	121	161.675	398.2	236.525	131.706	252.627
	1	14				13	180	44	17.7	144.8	127.1	67.4038	-218.852		13	495	121	161.675	398.2	236.525	125.434	378.061
	1	15				14	180	44	17.7	144.8	127.1	64.1941	-154.658		14	495	121	161.675	398.2	236.525	119.461	497.522
	1	16				15	180	44	17.7	144.8	127.1	61.1373	-93.5204		15	495	121	161.675	398.2	236.525	113.773	611.295
	1	17				16	180	44	113.7	144.8	31.1	14.2473	-79.2732		16	495	121	257.675	398.2	140.525	64.3761	675.671
	1	18				17	180	44	17.7	144.8	127.1	55.4533	-23.8198		17	495	121	161.675	398.2	236.525	103.195	778.866
	1	19		Production		18	180	44	17.7	144.8	127.1	52.8127	28.9928		18	495	121	161.675	398.2	236.525	98.281	877.147
	1	20				19	180	44	17.7	144.8	127.1	50.2978	79.2906		19	495	121	161.675	398.2	236.525	93.601	970.748
	1	21				20	180	44	17.7	144.8	127.1	47.9027	127.193		20	495	121	161.675	398.2	236.525	89.1438	1059.89
	1	22				Total	3420	814		NPV (US$/ha)		127.193			Total	9652.5	2299		NPV (US$/ha)		1059.89
	1	23								Payback Period		18							Payback Period		10
	1	24	0	113
	2	25	Production	Production
	2	26
	2	27
	2	28
	2	29
	2	30
	2	31
	2	32
	2	33
	2	34
	2	35
	2	36		113
